# Supplementary material for: Regio- and diastereoselective synthesis of spiropyrroloquinoxaline grafted indole heterocyclic hybrids and evaluation of their anti-Mycobacterium tuberculosis activity
Source: RSC Adv. 2020 Jun 19;10(40):23522–31. doi: 10.1039/d0ra02525a (PMC9054781; doi:10.1039/d0ra02525a)
Supplement: RA-010-D0RA02525A-s002 [file RA-010-D0RA02525A-s002.cif]

# Electronic Supplementary Material (ESI) for RSC Advances.
# This journal is © The Royal Society of Chemistry 2020

####################################################################### 
# 
# This file contains crystal structure data downloaded from the 
# Cambridge Structural Database (CSD) hosted by the Cambridge 
# Crystallographic Data Centre (CCDC).
# 
# Full information about CCDC data access policies and citation 
# guidelines are available at http://www.ccdc.cam.ac.uk/access/V1 
# 
# Audit and citation data items may have been added by the CCDC. 
# Please retain this information to preserve the provenance of 
# this file and to allow appropriate attribution of the data. 
# 
#######################################################################

data_shelx
_database_code_depnum_ccdc_archive 'CCDC 1966793'
loop_
_audit_author_name
_audit_author_address
'Necmi Dege'
;Ondokuz Mayis University
Turkey
;
_audit_update_record             
;
2019-11-19 deposited with the CCDC.	2020-06-01 downloaded from the CCDC.
;

_audit_creation_method           SHELXL-2018/3
_shelx_SHELXL_version_number     2018/3
_chemical_name_systematic        ?
_chemical_name_common            ?
_chemical_melting_point          ?
_chemical_formula_moiety         ?
_chemical_formula_sum            'C37 H33 N5 O4'
_chemical_formula_weight         611.68

loop_
_atom_type_symbol
_atom_type_description
_atom_type_scat_dispersion_real
_atom_type_scat_dispersion_imag
_atom_type_scat_source
C C 0.0033 0.0016 'International Tables Vol C Tables 4.2.6.8 and 6.1.1.4'
H H 0.0000 0.0000 'International Tables Vol C Tables 4.2.6.8 and 6.1.1.4'
N N 0.0061 0.0033 'International Tables Vol C Tables 4.2.6.8 and 6.1.1.4'
O O 0.0106 0.0060 'International Tables Vol C Tables 4.2.6.8 and 6.1.1.4'

_space_group_crystal_system      triclinic
_space_group_IT_number           2
_space_group_name_H-M_alt        'P -1'
_space_group_name_Hall           '-P 1'

_shelx_space_group_comment       
;
The symmetry employed for this shelxl refinement is uniquely defined
by the following loop, which should always be used as a source of
symmetry information in preference to the above space-group names.
They are only intended as comments.
;

loop_
_space_group_symop_operation_xyz
'x, y, z'
'-x, -y, -z'

_cell_length_a                   11.5002(7)
_cell_length_b                   11.7543(8)
_cell_length_c                   14.3642(10)
_cell_angle_alpha                97.266(5)
_cell_angle_beta                 106.616(5)
_cell_angle_gamma                111.900(5)
_cell_volume                     1665.9(2)
_cell_formula_units_Z            2
_cell_measurement_temperature    293(2)
_cell_measurement_reflns_used    ?
_cell_measurement_theta_min      ?
_cell_measurement_theta_max      ?

_exptl_crystal_description       ?
_exptl_crystal_colour            ?
_exptl_crystal_density_meas      ?
_exptl_crystal_density_method    ?
_exptl_crystal_density_diffrn    1.219
_exptl_crystal_F_000             644
_exptl_transmission_factor_min   ?
_exptl_transmission_factor_max   ?
_exptl_crystal_size_max          ?
_exptl_crystal_size_mid          ?
_exptl_crystal_size_min          ?
_exptl_absorpt_coefficient_mu    0.081
_shelx_estimated_absorpt_T_min   ?
_shelx_estimated_absorpt_T_max   ?
_exptl_absorpt_correction_type   ?
_exptl_absorpt_correction_T_min  ?
_exptl_absorpt_correction_T_max  ?
_exptl_absorpt_process_details   ?
_exptl_absorpt_special_details   ?
_diffrn_ambient_temperature      293(2)
_diffrn_radiation_wavelength     0.71073
_diffrn_radiation_type           MoK\a
_diffrn_source                   ?
_diffrn_measurement_device_type  ?
_diffrn_measurement_method       ?
_diffrn_detector_area_resol_mean ?
_diffrn_reflns_number            16765
_diffrn_reflns_av_unetI/netI     0.0616
_diffrn_reflns_av_R_equivalents  0.0521
_diffrn_reflns_limit_h_min       -13
_diffrn_reflns_limit_h_max       14
_diffrn_reflns_limit_k_min       -14
_diffrn_reflns_limit_k_max       14
_diffrn_reflns_limit_l_min       -17
_diffrn_reflns_limit_l_max       17
_diffrn_reflns_theta_min         2.047
_diffrn_reflns_theta_max         25.999
_diffrn_reflns_theta_full        25.242
_diffrn_measured_fraction_theta_max 1.000
_diffrn_measured_fraction_theta_full 1.000
_diffrn_reflns_Laue_measured_fraction_max 1.000
_diffrn_reflns_Laue_measured_fraction_full 1.000
_diffrn_reflns_point_group_measured_fraction_max 1.000
_diffrn_reflns_point_group_measured_fraction_full 1.000
_reflns_number_total             6550
_reflns_number_gt                3362
_reflns_threshold_expression     'I > 2\s(I)'
_reflns_Friedel_coverage         0.000
_reflns_Friedel_fraction_max     .
_reflns_Friedel_fraction_full    .

_reflns_special_details          
;
 Reflections were merged by SHELXL according to the crystal
 class for the calculation of statistics and refinement.
 
 _reflns_Friedel_fraction is defined as the number of unique
 Friedel pairs measured divided by the number that would be
 possible theoretically, ignoring centric projections and
 systematic absences.
;

_computing_data_collection       ?
_computing_cell_refinement       ?
_computing_data_reduction        ?
_computing_structure_solution    ?
_computing_structure_refinement  'SHELXL-2018/3 (Sheldrick, 2018)'
_computing_molecular_graphics    ?
_computing_publication_material  ?
_refine_special_details          ?
_refine_ls_structure_factor_coef Fsqd
_refine_ls_matrix_type           full
_refine_ls_weighting_scheme      calc
_refine_ls_weighting_details     
'w=1/[\s^2^(Fo^2^)+(0.1156P)^2^] where P=(Fo^2^+2Fc^2^)/3'
_atom_sites_solution_primary     ?
_atom_sites_solution_secondary   ?
_atom_sites_solution_hydrogens   mixed
_refine_ls_hydrogen_treatment    mixed
_refine_ls_extinction_method     none
_refine_ls_extinction_coef       .
_refine_ls_number_reflns         6550
_refine_ls_number_parameters     422
_refine_ls_number_restraints     0
_refine_ls_R_factor_all          0.1384
_refine_ls_R_factor_gt           0.0698
_refine_ls_wR_factor_ref         0.2179
_refine_ls_wR_factor_gt          0.1805
_refine_ls_goodness_of_fit_ref   0.982
_refine_ls_restrained_S_all      0.982
_refine_ls_shift/su_max          0.000
_refine_ls_shift/su_mean         0.000

loop_
_atom_site_label
_atom_site_type_symbol
_atom_site_fract_x
_atom_site_fract_y
_atom_site_fract_z
_atom_site_U_iso_or_equiv
_atom_site_adp_type
_atom_site_occupancy
_atom_site_site_symmetry_order
_atom_site_calc_flag
_atom_site_refinement_flags_posn
_atom_site_refinement_flags_adp
_atom_site_refinement_flags_occupancy
_atom_site_disorder_assembly
_atom_site_disorder_group
O1 O 0.8536(3) 0.1416(2) 0.6396(2) 0.0850(7) Uani 1 1 d . . . . .
N3 N 0.6204(3) -0.1847(2) 0.5260(2) 0.0571(6) Uani 1 1 d . . . . .
N2 N 0.7806(2) -0.3453(2) 0.50400(19) 0.0580(6) Uani 1 1 d . . . . .
N4 N 0.9064(3) 0.0895(2) 0.5995(2) 0.0679(7) Uani 1 1 d . . . . .
N1 N 0.6587(3) -0.5562(2) 0.5779(2) 0.0667(7) Uani 1 1 d . . . . .
C9 C 0.6923(3) -0.2291(2) 0.6047(2) 0.0547(7) Uani 1 1 d . . . . .
O2 O 1.0017(3) 0.1472(2) 0.5784(3) 0.1205(12) Uani 1 1 d . . . . .
C8 C 0.7167(3) -0.3413(2) 0.5649(2) 0.0523(7) Uani 1 1 d . . . . .
C7 C 0.6553(3) -0.4464(2) 0.6021(2) 0.0548(7) Uani 1 1 d . . . . .
C25 C 0.7160(3) -0.1165(2) 0.4810(2) 0.0554(7) Uani 1 1 d . . . . .
H25 H 0.722376 -0.179624 0.433601 0.067 Uiso 1 1 calc R U . . .
C16 C 0.8215(3) -0.1030(2) 0.6595(2) 0.0552(7) Uani 1 1 d . . . . .
H16 H 0.793389 -0.045418 0.692704 0.066 Uiso 1 1 calc R U . . .
C24 C 0.8497(3) -0.0530(2) 0.5719(2) 0.0554(7) Uani 1 1 d . . . . .
H24 H 0.915331 -0.078538 0.556177 0.066 Uiso 1 1 calc R U . . .
C17 C 0.9424(3) -0.0991(3) 0.7392(2) 0.0587(8) Uani 1 1 d . . . . .
C6 C 0.7864(3) -0.4595(3) 0.4767(2) 0.0590(8) Uani 1 1 d . . . . .
C10 C 0.6141(3) -0.2825(3) 0.6694(2) 0.0582(7) Uani 1 1 d . . . . .
C1 C 0.7263(3) -0.5637(3) 0.5146(3) 0.0623(8) Uani 1 1 d . . . . .
C27 C 0.5523(3) -0.1022(3) 0.3311(2) 0.0648(8) Uani 1 1 d . . . . .
C15 C 0.5935(3) -0.4084(3) 0.6674(2) 0.0616(8) Uani 1 1 d . . . . .
C26 C 0.6724(3) -0.0304(3) 0.4232(2) 0.0640(8) Uani 1 1 d . . . . .
H26A H 0.653471 0.025040 0.466546 0.077 Uiso 1 1 calc R U . . .
H26B H 0.745713 0.022554 0.405089 0.077 Uiso 1 1 calc R U . . .
C34 C 0.5441(4) -0.1771(3) 0.2413(3) 0.0726(9) Uani 1 1 d . . . . .
C14 C 0.5236(4) -0.4750(3) 0.7211(3) 0.0768(10) Uani 1 1 d . . . . .
H14 H 0.509124 -0.558859 0.718173 0.092 Uiso 1 1 calc R U . . .
N5 N 0.3410(4) -0.1851(4) 0.2243(3) 0.1131(12) Uani 1 1 d . . . . .
H5 H 0.256971 -0.202452 0.200190 0.136 Uiso 1 1 calc R U . . .
C5 C 0.8542(3) -0.4716(3) 0.4130(3) 0.0734(9) Uani 1 1 d . . . . .
H5A H 0.893341 -0.403685 0.388077 0.088 Uiso 1 1 calc R U . . .
C11 C 0.5651(4) -0.2246(3) 0.7277(3) 0.0769(10) Uani 1 1 d . . . . .
H11 H 0.579003 -0.140803 0.730629 0.092 Uiso 1 1 calc R U . . .
C18 C 1.0262(4) -0.1497(3) 0.7182(3) 0.0792(10) Uani 1 1 d . . . . .
H18 H 1.003995 -0.195181 0.652874 0.095 Uiso 1 1 calc R U . . .
C29 C 0.4077(5) -0.2288(4) 0.1759(3) 0.0924(12) Uani 1 1 d . . . . .
C22 C 0.9812(4) -0.0321(4) 0.8365(3) 0.0844(11) Uani 1 1 d . . . . .
H22 H 0.927860 0.003891 0.853163 0.101 Uiso 1 1 calc R U . . .
C19 C 1.1423(4) -0.1334(4) 0.7928(3) 0.0941(12) Uani 1 1 d . . . . .
H19 H 1.196388 -0.168960 0.776765 0.113 Uiso 1 1 calc R U . . .
C20 C 1.1800(4) -0.0660(4) 0.8903(3) 0.0907(12) Uani 1 1 d . . . . .
C28 C 0.4280(4) -0.1101(4) 0.3163(3) 0.0875(11) Uani 1 1 d . . . . .
H28 H 0.405376 -0.069379 0.363296 0.105 Uiso 1 1 calc R U . . .
C13 C 0.4758(4) -0.4161(4) 0.7789(3) 0.0939(12) Uani 1 1 d . . . . .
H13 H 0.429804 -0.459790 0.816416 0.113 Uiso 1 1 calc R U . . .
C2 C 0.7399(4) -0.6754(3) 0.4862(3) 0.0871(11) Uani 1 1 d . . . . .
H2 H 0.702738 -0.744540 0.510639 0.104 Uiso 1 1 calc R U . . .
C12 C 0.4953(4) -0.2913(4) 0.7820(3) 0.0922(12) Uani 1 1 d . . . . .
H12 H 0.461162 -0.252657 0.820732 0.111 Uiso 1 1 calc R U . . .
C4 C 0.8638(4) -0.5829(3) 0.3864(3) 0.0881(12) Uani 1 1 d . . . . .
H4 H 0.909065 -0.590598 0.343427 0.106 Uiso 1 1 calc R U . . .
C3 C 0.8061(4) -0.6838(3) 0.4237(4) 0.0948(13) Uani 1 1 d . . . . .
H3A H 0.813127 -0.759064 0.405405 0.114 Uiso 1 1 calc R U . . .
C33 C 0.6387(5) -0.2036(4) 0.2106(3) 0.0967(13) Uani 1 1 d . . . . .
H33 H 0.728814 -0.168892 0.252013 0.116 Uiso 1 1 calc R U . . .
C21 C 1.0966(5) -0.0167(4) 0.9100(3) 0.1034(14) Uani 1 1 d . . . . .
H21 H 1.118689 0.028751 0.975284 0.124 Uiso 1 1 calc R U . . .
C30 C 0.3622(8) -0.3084(5) 0.0816(4) 0.136(2) Uani 1 1 d . . . . .
H30 H 0.272618 -0.341879 0.039188 0.164 Uiso 1 1 calc R U . . .
C31 C 0.4532(10) -0.3357(6) 0.0534(4) 0.149(3) Uani 1 1 d . . . . .
H31 H 0.423724 -0.390864 -0.009592 0.179 Uiso 1 1 calc R U . . .
C32 C 0.5902(9) -0.2854(6) 0.1140(5) 0.139(2) Uani 1 1 d . . . . .
H32 H 0.648853 -0.306127 0.090196 0.167 Uiso 1 1 calc R U . . .
C23 C 1.3112(5) -0.0420(6) 0.9709(4) 0.142(2) Uani 1 1 d . . . . .
H23A H 1.347103 -0.096788 0.947462 0.213 Uiso 1 1 calc R U . . .
H23B H 1.295343 -0.059052 1.030889 0.213 Uiso 1 1 calc R U . . .
H23C H 1.374272 0.045010 0.985483 0.213 Uiso 1 1 calc R U . . .
O3 O 0.0577(5) -0.2670(5) 0.0980(4) 0.1780(18) Uani 1 1 d . . . . .
C36 C -0.0540(8) -0.3418(9) 0.0848(10) 0.225(6) Uani 1 1 d . . . . .
O4 O -0.1510(6) -0.3666(7) 0.0206(9) 0.327(7) Uani 1 1 d . . . . .
C35 C -0.0592(13) -0.4142(11) 0.1799(6) 0.328(10) Uani 1 1 d . . . . .
H35A H 0.001077 -0.453905 0.187758 0.493 Uiso 1 1 calc R U . . .
H35B H -0.149020 -0.477339 0.164193 0.493 Uiso 1 1 calc R U . . .
H35C H -0.032550 -0.352073 0.241362 0.493 Uiso 1 1 calc R U . . .
C37 C -0.1236(9) -0.3602(15) -0.1007(10) 0.401(12) Uani 1 1 d . . . . .
H37A H -0.206698 -0.412217 -0.155726 0.602 Uiso 1 1 calc R U . . .
H37B H -0.057805 -0.390942 -0.103223 0.602 Uiso 1 1 calc R U . . .
H37C H -0.092212 -0.273990 -0.105672 0.602 Uiso 1 1 calc R U . . .
H3 H 0.547(4) -0.247(3) 0.478(2) 0.070(10) Uiso 1 1 d . . . . .

loop_
_atom_site_aniso_label
_atom_site_aniso_U_11
_atom_site_aniso_U_22
_atom_site_aniso_U_33
_atom_site_aniso_U_23
_atom_site_aniso_U_13
_atom_site_aniso_U_12
O1 0.0988(18) 0.0486(12) 0.1096(19) 0.0084(12) 0.0442(16) 0.0330(12)
N3 0.0535(15) 0.0445(12) 0.0676(16) 0.0148(12) 0.0177(14) 0.0183(12)
N2 0.0606(15) 0.0420(12) 0.0725(16) 0.0168(11) 0.0258(13) 0.0213(11)
N4 0.0675(17) 0.0438(13) 0.0821(19) 0.0150(12) 0.0281(15) 0.0130(13)
N1 0.0667(17) 0.0461(13) 0.0864(19) 0.0252(13) 0.0254(15) 0.0226(12)
C9 0.0534(17) 0.0456(14) 0.0631(18) 0.0154(13) 0.0219(15) 0.0181(13)
O2 0.118(2) 0.0625(15) 0.178(3) 0.0258(17) 0.095(2) 0.0076(15)
C8 0.0477(16) 0.0427(14) 0.0606(17) 0.0136(12) 0.0155(14) 0.0162(12)
C7 0.0509(16) 0.0425(14) 0.0641(18) 0.0194(13) 0.0164(14) 0.0144(12)
C25 0.0643(18) 0.0384(13) 0.0625(18) 0.0145(13) 0.0225(15) 0.0208(13)
C16 0.0569(17) 0.0401(13) 0.0679(19) 0.0110(13) 0.0228(15) 0.0211(12)
C24 0.0567(17) 0.0379(13) 0.0721(19) 0.0138(13) 0.0253(15) 0.0197(12)
C17 0.0550(17) 0.0460(14) 0.069(2) 0.0148(14) 0.0192(16) 0.0172(13)
C6 0.0546(17) 0.0416(14) 0.076(2) 0.0119(13) 0.0182(16) 0.0215(13)
C10 0.0547(17) 0.0553(16) 0.0620(18) 0.0171(14) 0.0229(15) 0.0193(14)
C1 0.0563(18) 0.0451(15) 0.082(2) 0.0175(14) 0.0212(17) 0.0206(14)
C27 0.067(2) 0.0567(17) 0.075(2) 0.0289(16) 0.0217(18) 0.0295(15)
C15 0.0575(18) 0.0563(17) 0.0632(19) 0.0218(14) 0.0189(16) 0.0168(14)
C26 0.080(2) 0.0471(15) 0.068(2) 0.0198(14) 0.0262(18) 0.0297(15)
C34 0.090(3) 0.0535(17) 0.065(2) 0.0182(16) 0.025(2) 0.0227(18)
C14 0.077(2) 0.068(2) 0.082(2) 0.0323(18) 0.034(2) 0.0210(18)
N5 0.085(3) 0.119(3) 0.118(3) 0.036(3) 0.013(3) 0.043(2)
C5 0.078(2) 0.0534(17) 0.098(3) 0.0192(17) 0.039(2) 0.0322(16)
C11 0.081(2) 0.068(2) 0.086(2) 0.0215(18) 0.040(2) 0.0294(18)
C18 0.072(2) 0.071(2) 0.078(2) 0.0016(18) 0.009(2) 0.0334(18)
C29 0.111(3) 0.068(2) 0.066(2) 0.0174(19) 0.007(2) 0.023(2)
C22 0.080(3) 0.098(3) 0.072(2) 0.014(2) 0.022(2) 0.042(2)
C19 0.073(2) 0.085(3) 0.110(3) 0.009(2) 0.010(2) 0.042(2)
C20 0.075(2) 0.083(2) 0.092(3) 0.024(2) 0.005(2) 0.030(2)
C28 0.083(3) 0.089(3) 0.090(3) 0.030(2) 0.020(2) 0.042(2)
C13 0.097(3) 0.096(3) 0.094(3) 0.036(2) 0.055(3) 0.028(2)
C2 0.087(3) 0.0497(18) 0.133(3) 0.032(2) 0.044(3) 0.0327(18)
C12 0.089(3) 0.098(3) 0.094(3) 0.022(2) 0.052(2) 0.033(2)
C4 0.092(3) 0.063(2) 0.125(3) 0.020(2) 0.054(3) 0.040(2)
C3 0.104(3) 0.0536(19) 0.149(4) 0.028(2) 0.063(3) 0.045(2)
C33 0.129(4) 0.077(2) 0.088(3) 0.020(2) 0.053(3) 0.040(2)
C21 0.103(3) 0.117(3) 0.072(3) 0.010(2) 0.016(3) 0.044(3)
C30 0.164(6) 0.096(4) 0.096(4) 0.020(3) 0.016(4) 0.025(4)
C31 0.219(8) 0.102(4) 0.078(3) 0.004(3) 0.039(5) 0.036(5)
C32 0.202(7) 0.108(4) 0.126(5) 0.025(4) 0.094(5) 0.062(4)
C23 0.110(4) 0.146(5) 0.122(4) 0.020(3) -0.018(3) 0.055(3)
O3 0.108(3) 0.186(4) 0.187(4) 0.020(3) 0.011(3) 0.048(3)
C36 0.067(4) 0.168(7) 0.319(14) -0.060(8) -0.002(6) 0.016(5)
O4 0.102(4) 0.215(6) 0.493(14) -0.169(9) 0.082(6) -0.007(4)
C35 0.332(16) 0.277(13) 0.114(6) 0.013(7) 0.052(7) -0.108(11)
C37 0.127(7) 0.490(19) 0.375(15) 0.368(16) -0.061(8) -0.056(9)

_geom_special_details            
;
 All esds (except the esd in the dihedral angle between two l.s. planes)
 are estimated using the full covariance matrix.  The cell esds are taken
 into account individually in the estimation of esds in distances, angles
 and torsion angles; correlations between esds in cell parameters are only
 used when they are defined by crystal symmetry.  An approximate (isotropic)
 treatment of cell esds is used for estimating esds involving l.s. planes.
;

loop_
_geom_bond_atom_site_label_1
_geom_bond_atom_site_label_2
_geom_bond_distance
_geom_bond_site_symmetry_2
_geom_bond_publ_flag
O1 N4 1.210(3) . ?
N3 C25 1.467(4) . ?
N3 C9 1.474(4) . ?
N3 H3 0.90(3) . ?
N2 C8 1.300(4) . ?
N2 C6 1.382(3) . ?
N4 O2 1.200(4) . ?
N4 C24 1.502(4) . ?
N1 C7 1.312(4) . ?
N1 C1 1.368(4) . ?
C9 C10 1.507(4) . ?
C9 C8 1.523(4) . ?
C9 C16 1.555(4) . ?
C8 C7 1.430(4) . ?
C7 C15 1.447(4) . ?
C25 C26 1.522(4) . ?
C25 C24 1.541(4) . ?
C25 H25 0.9800 . ?
C16 C17 1.508(4) . ?
C16 C24 1.520(4) . ?
C16 H16 0.9800 . ?
C24 H24 0.9800 . ?
C17 C22 1.370(5) . ?
C17 C18 1.386(4) . ?
C6 C5 1.387(4) . ?
C6 C1 1.424(4) . ?
C10 C11 1.376(4) . ?
C10 C15 1.404(4) . ?
C1 C2 1.403(4) . ?
C27 C28 1.348(5) . ?
C27 C34 1.424(5) . ?
C27 C26 1.474(5) . ?
C15 C14 1.375(5) . ?
C26 H26A 0.9700 . ?
C26 H26B 0.9700 . ?
C34 C33 1.402(6) . ?
C34 C29 1.418(6) . ?
C14 C13 1.368(5) . ?
C14 H14 0.9300 . ?
N5 C28 1.347(5) . ?
N5 C29 1.359(6) . ?
N5 H5 0.8600 . ?
C5 C4 1.369(4) . ?
C5 H5A 0.9300 . ?
C11 C12 1.382(5) . ?
C11 H11 0.9300 . ?
C18 C19 1.381(5) . ?
C18 H18 0.9300 . ?
C29 C30 1.375(7) . ?
C22 C21 1.370(6) . ?
C22 H22 0.9300 . ?
C19 C20 1.376(6) . ?
C19 H19 0.9300 . ?
C20 C21 1.366(6) . ?
C20 C23 1.516(6) . ?
C28 H28 0.9300 . ?
C13 C12 1.391(6) . ?
C13 H13 0.9300 . ?
C2 C3 1.348(5) . ?
C2 H2 0.9300 . ?
C12 H12 0.9300 . ?
C4 C3 1.383(5) . ?
C4 H4 0.9300 . ?
C3 H3A 0.9300 . ?
C33 C32 1.408(7) . ?
C33 H33 0.9300 . ?
C21 H21 0.9300 . ?
C30 C31 1.351(9) . ?
C30 H30 0.9300 . ?
C31 C32 1.407(10) . ?
C31 H31 0.9300 . ?
C32 H32 0.9300 . ?
C23 H23A 0.9600 . ?
C23 H23B 0.9600 . ?
C23 H23C 0.9600 . ?
O3 C36 1.199(9) . ?
C36 O4 1.132(12) . ?
C36 C35 1.701(15) . ?
O4 C37 1.864(14) . ?
C35 H35A 0.9600 . ?
C35 H35B 0.9600 . ?
C35 H35C 0.9600 . ?
C37 H37A 0.9600 . ?
C37 H37B 0.9600 . ?
C37 H37C 0.9600 . ?

loop_
_geom_angle_atom_site_label_1
_geom_angle_atom_site_label_2
_geom_angle_atom_site_label_3
_geom_angle
_geom_angle_site_symmetry_1
_geom_angle_site_symmetry_3
_geom_angle_publ_flag
C25 N3 C9 107.0(2) . . ?
C25 N3 H3 110(2) . . ?
C9 N3 H3 114(2) . . ?
C8 N2 C6 115.5(2) . . ?
O2 N4 O1 122.5(3) . . ?
O2 N4 C24 117.9(3) . . ?
O1 N4 C24 119.6(3) . . ?
C7 N1 C1 115.5(3) . . ?
N3 C9 C10 113.2(2) . . ?
N3 C9 C8 114.5(2) . . ?
C10 C9 C8 101.2(2) . . ?
N3 C9 C16 98.8(2) . . ?
C10 C9 C16 115.1(2) . . ?
C8 C9 C16 114.8(2) . . ?
N2 C8 C7 123.5(2) . . ?
N2 C8 C9 126.4(3) . . ?
C7 C8 C9 110.1(3) . . ?
N1 C7 C8 122.8(3) . . ?
N1 C7 C15 128.8(3) . . ?
C8 C7 C15 108.5(2) . . ?
N3 C25 C26 112.8(2) . . ?
N3 C25 C24 102.3(2) . . ?
C26 C25 C24 117.4(2) . . ?
N3 C25 H25 108.0 . . ?
C26 C25 H25 108.0 . . ?
C24 C25 H25 108.0 . . ?
C17 C16 C24 114.7(2) . . ?
C17 C16 C9 121.4(2) . . ?
C24 C16 C9 102.1(2) . . ?
C17 C16 H16 105.8 . . ?
C24 C16 H16 105.8 . . ?
C9 C16 H16 105.8 . . ?
N4 C24 C16 110.2(2) . . ?
N4 C24 C25 112.8(2) . . ?
C16 C24 C25 106.9(2) . . ?
N4 C24 H24 109.0 . . ?
C16 C24 H24 109.0 . . ?
C25 C24 H24 109.0 . . ?
C22 C17 C18 116.8(3) . . ?
C22 C17 C16 119.5(3) . . ?
C18 C17 C16 123.4(3) . . ?
N2 C6 C5 119.3(3) . . ?
N2 C6 C1 121.0(3) . . ?
C5 C6 C1 119.7(3) . . ?
C11 C10 C15 119.0(3) . . ?
C11 C10 C9 129.0(3) . . ?
C15 C10 C9 111.9(3) . . ?
N1 C1 C2 120.4(3) . . ?
N1 C1 C6 121.8(2) . . ?
C2 C1 C6 117.8(3) . . ?
C28 C27 C34 106.7(3) . . ?
C28 C27 C26 126.2(3) . . ?
C34 C27 C26 127.1(3) . . ?
C14 C15 C10 121.2(3) . . ?
C14 C15 C7 130.5(3) . . ?
C10 C15 C7 108.3(3) . . ?
C27 C26 C25 112.7(2) . . ?
C27 C26 H26A 109.1 . . ?
C25 C26 H26A 109.1 . . ?
C27 C26 H26B 109.1 . . ?
C25 C26 H26B 109.1 . . ?
H26A C26 H26B 107.8 . . ?
C33 C34 C29 120.7(4) . . ?
C33 C34 C27 133.5(4) . . ?
C29 C34 C27 105.8(4) . . ?
C13 C14 C15 119.1(3) . . ?
C13 C14 H14 120.5 . . ?
C15 C14 H14 120.5 . . ?
C28 N5 C29 108.9(4) . . ?
C28 N5 H5 125.6 . . ?
C29 N5 H5 125.6 . . ?
C4 C5 C6 120.5(3) . . ?
C4 C5 H5A 119.8 . . ?
C6 C5 H5A 119.8 . . ?
C10 C11 C12 119.7(3) . . ?
C10 C11 H11 120.1 . . ?
C12 C11 H11 120.1 . . ?
C19 C18 C17 121.0(3) . . ?
C19 C18 H18 119.5 . . ?
C17 C18 H18 119.5 . . ?
N5 C29 C30 130.4(5) . . ?
N5 C29 C34 107.6(3) . . ?
C30 C29 C34 122.0(6) . . ?
C17 C22 C21 121.8(4) . . ?
C17 C22 H22 119.1 . . ?
C21 C22 H22 119.1 . . ?
C20 C19 C18 121.6(4) . . ?
C20 C19 H19 119.2 . . ?
C18 C19 H19 119.2 . . ?
C21 C20 C19 116.8(4) . . ?
C21 C20 C23 121.5(4) . . ?
C19 C20 C23 121.6(4) . . ?
N5 C28 C27 110.9(4) . . ?
N5 C28 H28 124.6 . . ?
C27 C28 H28 124.6 . . ?
C14 C13 C12 120.6(4) . . ?
C14 C13 H13 119.7 . . ?
C12 C13 H13 119.7 . . ?
C3 C2 C1 120.8(3) . . ?
C3 C2 H2 119.6 . . ?
C1 C2 H2 119.6 . . ?
C11 C12 C13 120.4(4) . . ?
C11 C12 H12 119.8 . . ?
C13 C12 H12 119.8 . . ?
C5 C4 C3 119.8(4) . . ?
C5 C4 H4 120.1 . . ?
C3 C4 H4 120.1 . . ?
C2 C3 C4 121.4(3) . . ?
C2 C3 H3A 119.3 . . ?
C4 C3 H3A 119.3 . . ?
C34 C33 C32 116.5(5) . . ?
C34 C33 H33 121.7 . . ?
C32 C33 H33 121.7 . . ?
C20 C21 C22 122.0(4) . . ?
C20 C21 H21 119.0 . . ?
C22 C21 H21 119.0 . . ?
C31 C30 C29 117.1(6) . . ?
C31 C30 H30 121.5 . . ?
C29 C30 H30 121.5 . . ?
C30 C31 C32 123.6(5) . . ?
C30 C31 H31 118.2 . . ?
C32 C31 H31 118.2 . . ?
C31 C32 C33 120.1(6) . . ?
C31 C32 H32 119.9 . . ?
C33 C32 H32 119.9 . . ?
C20 C23 H23A 109.5 . . ?
C20 C23 H23B 109.5 . . ?
H23A C23 H23B 109.5 . . ?
C20 C23 H23C 109.5 . . ?
H23A C23 H23C 109.5 . . ?
H23B C23 H23C 109.5 . . ?
O4 C36 O3 128.9(15) . . ?
O4 C36 C35 119.0(11) . . ?
O3 C36 C35 112.1(9) . . ?
C36 O4 C37 111.4(9) . . ?
C36 C35 H35A 109.5 . . ?
C36 C35 H35B 109.5 . . ?
H35A C35 H35B 109.5 . . ?
C36 C35 H35C 109.5 . . ?
H35A C35 H35C 109.5 . . ?
H35B C35 H35C 109.5 . . ?
O4 C37 H37A 109.5 . . ?
O4 C37 H37B 109.5 . . ?
H37A C37 H37B 109.5 . . ?
O4 C37 H37C 109.5 . . ?
H37A C37 H37C 109.5 . . ?
H37B C37 H37C 109.5 . . ?

loop_
_geom_torsion_atom_site_label_1
_geom_torsion_atom_site_label_2
_geom_torsion_atom_site_label_3
_geom_torsion_atom_site_label_4
_geom_torsion
_geom_torsion_site_symmetry_1
_geom_torsion_site_symmetry_2
_geom_torsion_site_symmetry_3
_geom_torsion_site_symmetry_4
_geom_torsion_publ_flag
C25 N3 C9 C10 170.6(2) . . . . ?
C25 N3 C9 C8 -74.1(3) . . . . ?
C25 N3 C9 C16 48.4(3) . . . . ?
C6 N2 C8 C7 -0.2(4) . . . . ?
C6 N2 C8 C9 -178.4(3) . . . . ?
N3 C9 C8 N2 57.6(4) . . . . ?
C10 C9 C8 N2 179.7(3) . . . . ?
C16 C9 C8 N2 -55.7(4) . . . . ?
N3 C9 C8 C7 -120.8(3) . . . . ?
C10 C9 C8 C7 1.2(3) . . . . ?
C16 C9 C8 C7 125.9(3) . . . . ?
C1 N1 C7 C8 0.5(4) . . . . ?
C1 N1 C7 C15 -179.4(3) . . . . ?
N2 C8 C7 N1 0.2(5) . . . . ?
C9 C8 C7 N1 178.7(3) . . . . ?
N2 C8 C7 C15 -179.9(3) . . . . ?
C9 C8 C7 C15 -1.4(3) . . . . ?
C9 N3 C25 C26 -161.8(2) . . . . ?
C9 N3 C25 C24 -34.8(3) . . . . ?
N3 C9 C16 C17 -170.5(3) . . . . ?
C10 C9 C16 C17 68.7(3) . . . . ?
C8 C9 C16 C17 -48.2(4) . . . . ?
N3 C9 C16 C24 -41.3(3) . . . . ?
C10 C9 C16 C24 -162.2(2) . . . . ?
C8 C9 C16 C24 80.9(3) . . . . ?
O2 N4 C24 C16 135.0(3) . . . . ?
O1 N4 C24 C16 -46.6(4) . . . . ?
O2 N4 C24 C25 -105.7(4) . . . . ?
O1 N4 C24 C25 72.7(4) . . . . ?
C17 C16 C24 N4 -82.1(3) . . . . ?
C9 C16 C24 N4 144.7(2) . . . . ?
C17 C16 C24 C25 155.1(2) . . . . ?
C9 C16 C24 C25 21.9(3) . . . . ?
N3 C25 C24 N4 -114.8(3) . . . . ?
C26 C25 C24 N4 9.2(4) . . . . ?
N3 C25 C24 C16 6.4(3) . . . . ?
C26 C25 C24 C16 130.4(3) . . . . ?
C24 C16 C17 C22 121.6(3) . . . . ?
C9 C16 C17 C22 -114.9(3) . . . . ?
C24 C16 C17 C18 -51.7(4) . . . . ?
C9 C16 C17 C18 71.7(4) . . . . ?
C8 N2 C6 C5 -179.2(3) . . . . ?
C8 N2 C6 C1 -0.4(4) . . . . ?
N3 C9 C10 C11 -58.6(4) . . . . ?
C8 C9 C10 C11 178.4(3) . . . . ?
C16 C9 C10 C11 54.0(4) . . . . ?
N3 C9 C10 C15 122.4(3) . . . . ?
C8 C9 C10 C15 -0.6(3) . . . . ?
C16 C9 C10 C15 -125.0(3) . . . . ?
C7 N1 C1 C2 178.0(3) . . . . ?
C7 N1 C1 C6 -1.1(4) . . . . ?
N2 C6 C1 N1 1.1(5) . . . . ?
C5 C6 C1 N1 179.9(3) . . . . ?
N2 C6 C1 C2 -178.0(3) . . . . ?
C5 C6 C1 C2 0.7(5) . . . . ?
C11 C10 C15 C14 1.1(5) . . . . ?
C9 C10 C15 C14 -179.7(3) . . . . ?
C11 C10 C15 C7 -179.4(3) . . . . ?
C9 C10 C15 C7 -0.2(3) . . . . ?
N1 C7 C15 C14 0.4(6) . . . . ?
C8 C7 C15 C14 -179.5(3) . . . . ?
N1 C7 C15 C10 -179.1(3) . . . . ?
C8 C7 C15 C10 1.0(3) . . . . ?
C28 C27 C26 C25 109.1(4) . . . . ?
C34 C27 C26 C25 -70.2(4) . . . . ?
N3 C25 C26 C27 -68.4(3) . . . . ?
C24 C25 C26 C27 173.1(3) . . . . ?
C28 C27 C34 C33 178.6(4) . . . . ?
C26 C27 C34 C33 -2.0(6) . . . . ?
C28 C27 C34 C29 -0.7(4) . . . . ?
C26 C27 C34 C29 178.7(3) . . . . ?
C10 C15 C14 C13 -1.2(5) . . . . ?
C7 C15 C14 C13 179.4(3) . . . . ?
N2 C6 C5 C4 178.7(3) . . . . ?
C1 C6 C5 C4 -0.1(5) . . . . ?
C15 C10 C11 C12 -0.9(5) . . . . ?
C9 C10 C11 C12 -179.9(3) . . . . ?
C22 C17 C18 C19 0.6(5) . . . . ?
C16 C17 C18 C19 174.1(3) . . . . ?
C28 N5 C29 C30 179.4(5) . . . . ?
C28 N5 C29 C34 -0.5(5) . . . . ?
C33 C34 C29 N5 -178.6(3) . . . . ?
C27 C34 C29 N5 0.8(4) . . . . ?
C33 C34 C29 C30 1.4(6) . . . . ?
C27 C34 C29 C30 -179.2(4) . . . . ?
C18 C17 C22 C21 -0.6(6) . . . . ?
C16 C17 C22 C21 -174.4(4) . . . . ?
C17 C18 C19 C20 -0.5(6) . . . . ?
C18 C19 C20 C21 0.5(7) . . . . ?
C18 C19 C20 C23 -176.6(5) . . . . ?
C29 N5 C28 C27 0.1(5) . . . . ?
C34 C27 C28 N5 0.4(4) . . . . ?
C26 C27 C28 N5 -179.0(3) . . . . ?
C15 C14 C13 C12 1.1(6) . . . . ?
N1 C1 C2 C3 179.9(4) . . . . ?
C6 C1 C2 C3 -1.0(5) . . . . ?
C10 C11 C12 C13 0.8(6) . . . . ?
C14 C13 C12 C11 -0.9(7) . . . . ?
C6 C5 C4 C3 -0.3(6) . . . . ?
C1 C2 C3 C4 0.6(7) . . . . ?
C5 C4 C3 C2 0.0(7) . . . . ?
C29 C34 C33 C32 -1.5(6) . . . . ?
C27 C34 C33 C32 179.3(4) . . . . ?
C19 C20 C21 C22 -0.6(7) . . . . ?
C23 C20 C21 C22 176.5(5) . . . . ?
C17 C22 C21 C20 0.7(7) . . . . ?
N5 C29 C30 C31 -179.9(5) . . . . ?
C34 C29 C30 C31 0.0(8) . . . . ?
C29 C30 C31 C32 -1.4(10) . . . . ?
C30 C31 C32 C33 1.3(10) . . . . ?
C34 C33 C32 C31 0.2(7) . . . . ?
O3 C36 O4 C37 34.8(15) . . . . ?
C35 C36 O4 C37 -146.5(11) . . . . ?

loop_
_geom_hbond_atom_site_label_D
_geom_hbond_atom_site_label_H
_geom_hbond_atom_site_label_A
_geom_hbond_distance_DH
_geom_hbond_distance_HA
_geom_hbond_distance_DA
_geom_hbond_angle_DHA
_geom_hbond_site_symmetry_A
_geom_hbond_publ_flag
C25 H25 N2 0.98 2.52 3.077(3) 116.0 . yes
C24 H24 O2 0.98 2.56 3.424(4) 147.6 2_756 yes
C26 H26A O1 0.97 2.62 3.108(4) 111.3 . yes
N5 H5 O3 0.86 2.12 2.945(6) 161.6 . yes
N3 H3 N1 0.90(3) 2.44(4) 3.259(4) 152(3) 2_646 yes

_refine_diff_density_max         0.380
_refine_diff_density_min         -0.152
_refine_diff_density_rms         0.043

_shelx_res_file                  
;
TITL shelxt_a.res in P-1
    shelx.res
    created by SHELXL-2018/3 at 21:14:02 on 19-Nov-2019
CELL  0.71073  11.5002  11.7543  14.3642   97.266  106.616  111.900
ZERR     2.00   0.0007   0.0008   0.0010    0.005    0.005    0.005
LATT   1
SFAC  C    H    N    O
UNIT  74 66 10 8
MERG   2
OMIT    -2.00  52.00
EQIV $1 2-X,-Y,1-Z
EQIV $2 1-X,-1-Y,1-Z
HTAB C25 N2
HTAB C24 O2_$1
HTAB C26 O1
HTAB N5 O3
HTAB N3 N1_$2
MORE -1
FMAP   2
PLAN    5
ACTA
BOND   $H
CONF
LIST   6
L.S.  25
WGHT    0.115600
FVAR       0.62732
O1    4    0.853618    0.141642    0.639598    11.00000    0.09881    0.04862 =
         0.10956    0.00844    0.04419    0.03298
N3    3    0.620353   -0.184651    0.525992    11.00000    0.05349    0.04447 =
         0.06763    0.01484    0.01767    0.01825
N2    3    0.780557   -0.345298    0.504000    11.00000    0.06056    0.04201 =
         0.07252    0.01684    0.02582    0.02135
N4    3    0.906398    0.089498    0.599477    11.00000    0.06746    0.04383 =
         0.08209    0.01504    0.02806    0.01298
N1    3    0.658684   -0.556227    0.577869    11.00000    0.06672    0.04607 =
         0.08642    0.02524    0.02538    0.02259
C9    1    0.692339   -0.229106    0.604706    11.00000    0.05341    0.04560 =
         0.06308    0.01538    0.02192    0.01811
O2    4    1.001737    0.147151    0.578384    11.00000    0.11815    0.06246 =
         0.17814    0.02579    0.09450    0.00761
C8    1    0.716717   -0.341268    0.564890    11.00000    0.04775    0.04268 =
         0.06057    0.01361    0.01551    0.01621
C7    1    0.655260   -0.446419    0.602131    11.00000    0.05094    0.04246 =
         0.06413    0.01939    0.01641    0.01442
C25   1    0.716032   -0.116461    0.480963    11.00000    0.06426    0.03839 =
         0.06252    0.01448    0.02251    0.02082
AFIX  13
H25   2    0.722376   -0.179624    0.433601    11.00000   -1.20000
AFIX   0
C16   1    0.821514   -0.103013    0.659493    11.00000    0.05692    0.04012 =
         0.06791    0.01097    0.02278    0.02109
AFIX  13
H16   2    0.793389   -0.045418    0.692704    11.00000   -1.20000
AFIX   0
C24   1    0.849696   -0.052998    0.571911    11.00000    0.05667    0.03793 =
         0.07212    0.01376    0.02528    0.01972
AFIX  13
H24   2    0.915331   -0.078538    0.556177    11.00000   -1.20000
AFIX   0
C17   1    0.942402   -0.099127    0.739160    11.00000    0.05501    0.04603 =
         0.06851    0.01483    0.01919    0.01723
C6    1    0.786429   -0.459529    0.476713    11.00000    0.05456    0.04160 =
         0.07649    0.01191    0.01818    0.02148
C10   1    0.614087   -0.282509    0.669390    11.00000    0.05473    0.05535 =
         0.06202    0.01712    0.02293    0.01926
C1    1    0.726275   -0.563737    0.514642    11.00000    0.05628    0.04513 =
         0.08188    0.01755    0.02123    0.02056
C27   1    0.552287   -0.102165    0.331054    11.00000    0.06651    0.05675 =
         0.07468    0.02886    0.02170    0.02952
C15   1    0.593497   -0.408384    0.667402    11.00000    0.05754    0.05631 =
         0.06322    0.02182    0.01888    0.01681
C26   1    0.672386   -0.030420    0.423179    11.00000    0.08014    0.04715 =
         0.06804    0.01977    0.02621    0.02975
AFIX  23
H26A  2    0.653471    0.025040    0.466546    11.00000   -1.20000
H26B  2    0.745713    0.022554    0.405089    11.00000   -1.20000
AFIX   0
C34   1    0.544056   -0.177122    0.241270    11.00000    0.08981    0.05353 =
         0.06510    0.01819    0.02478    0.02267
C14   1    0.523635   -0.474960    0.721098    11.00000    0.07723    0.06842 =
         0.08191    0.03226    0.03355    0.02104
AFIX  43
H14   2    0.509124   -0.558859    0.718173    11.00000   -1.20000
AFIX   0
N5    3    0.341026   -0.185105    0.224316    11.00000    0.08540    0.11938 =
         0.11781    0.03644    0.01276    0.04301
AFIX  43
H5    2    0.256971   -0.202452    0.200190    11.00000   -1.20000
AFIX   0
C5    1    0.854175   -0.471647    0.412974    11.00000    0.07759    0.05335 =
         0.09837    0.01921    0.03937    0.03216
AFIX  43
H5A   2    0.893341   -0.403685    0.388077    11.00000   -1.20000
AFIX   0
C11   1    0.565141   -0.224550    0.727721    11.00000    0.08134    0.06837 =
         0.08595    0.02154    0.04039    0.02937
AFIX  43
H11   2    0.579003   -0.140803    0.730629    11.00000   -1.20000
AFIX   0
C18   1    1.026244   -0.149673    0.718164    11.00000    0.07166    0.07139 =
         0.07836    0.00162    0.00877    0.03340
AFIX  43
H18   2    1.003995   -0.195181    0.652874    11.00000   -1.20000
AFIX   0
C29   1    0.407744   -0.228838    0.175878    11.00000    0.11108    0.06816 =
         0.06566    0.01738    0.00732    0.02345
C22   1    0.981222   -0.032105    0.836507    11.00000    0.08011    0.09801 =
         0.07199    0.01446    0.02205    0.04170
AFIX  43
H22   2    0.927860    0.003891    0.853163    11.00000   -1.20000
AFIX   0
C19   1    1.142348   -0.133430    0.792804    11.00000    0.07294    0.08550 =
         0.10999    0.00887    0.01007    0.04201
AFIX  43
H19   2    1.196388   -0.168960    0.776765    11.00000   -1.20000
AFIX   0
C20   1    1.180036   -0.065970    0.890318    11.00000    0.07460    0.08295 =
         0.09229    0.02434    0.00451    0.02956
C28   1    0.428005   -0.110147    0.316292    11.00000    0.08277    0.08883 =
         0.09007    0.03040    0.01989    0.04240
AFIX  43
H28   2    0.405376   -0.069379    0.363296    11.00000   -1.20000
AFIX   0
C13   1    0.475778   -0.416058    0.778879    11.00000    0.09694    0.09584 =
         0.09403    0.03613    0.05463    0.02823
AFIX  43
H13   2    0.429804   -0.459790    0.816416    11.00000   -1.20000
AFIX   0
C2    1    0.739869   -0.675447    0.486163    11.00000    0.08737    0.04968 =
         0.13299    0.03208    0.04446    0.03272
AFIX  43
H2    2    0.702738   -0.744540    0.510639    11.00000   -1.20000
AFIX   0
C12   1    0.495289   -0.291339    0.781966    11.00000    0.08939    0.09810 =
         0.09416    0.02192    0.05192    0.03261
AFIX  43
H12   2    0.461162   -0.252657    0.820732    11.00000   -1.20000
AFIX   0
C4    1    0.863831   -0.582912    0.386424    11.00000    0.09216    0.06284 =
         0.12469    0.02006    0.05373    0.04006
AFIX  43
H4    2    0.909065   -0.590598    0.343427    11.00000   -1.20000
AFIX   0
C3    1    0.806110   -0.683806    0.423747    11.00000    0.10437    0.05363 =
         0.14897    0.02791    0.06271    0.04463
AFIX  43
H3A   2    0.813127   -0.759064    0.405405    11.00000   -1.20000
AFIX   0
C33   1    0.638690   -0.203580    0.210632    11.00000    0.12916    0.07741 =
         0.08847    0.01964    0.05348    0.03990
AFIX  43
H33   2    0.728814   -0.168892    0.252013    11.00000   -1.20000
AFIX   0
C21   1    1.096564   -0.016681    0.909996    11.00000    0.10293    0.11664 =
         0.07229    0.01049    0.01637    0.04421
AFIX  43
H21   2    1.118689    0.028751    0.975284    11.00000   -1.20000
AFIX   0
C30   1    0.362166   -0.308383    0.081620    11.00000    0.16374    0.09557 =
         0.09640    0.01952    0.01572    0.02537
AFIX  43
H30   2    0.272618   -0.341879    0.039188    11.00000   -1.20000
AFIX   0
C31   1    0.453200   -0.335745    0.053355    11.00000    0.21897    0.10171 =
         0.07773    0.00352    0.03871    0.03632
AFIX  43
H31   2    0.423724   -0.390864   -0.009592    11.00000   -1.20000
AFIX   0
C32   1    0.590218   -0.285353    0.114008    11.00000    0.20158    0.10791 =
         0.12609    0.02492    0.09384    0.06210
AFIX  43
H32   2    0.648853   -0.306127    0.090196    11.00000   -1.20000
AFIX   0
C23   1    1.311211   -0.042003    0.970926    11.00000    0.10963    0.14629 =
         0.12162    0.02030   -0.01845    0.05508
AFIX 137
H23A  2    1.347103   -0.096788    0.947462    11.00000   -1.50000
H23B  2    1.295343   -0.059052    1.030889    11.00000   -1.50000
H23C  2    1.374272    0.045010    0.985483    11.00000   -1.50000
AFIX   0
O3    4    0.057740   -0.266983    0.098012    11.00000    0.10800    0.18579 =
         0.18665    0.02015    0.01102    0.04823
C36   1   -0.054045   -0.341780    0.084815    11.00000    0.06653    0.16785 =
         0.31867   -0.06041   -0.00227    0.01619
O4    4   -0.151049   -0.366643    0.020622    11.00000    0.10236    0.21455 =
         0.49269   -0.16902    0.08173   -0.00655
C35   1   -0.059196   -0.414160    0.179890    11.00000    0.33168    0.27730 =
         0.11378    0.01276    0.05165   -0.10790
AFIX 137
H35A  2    0.001077   -0.453905    0.187758    11.00000   -1.50000
H35B  2   -0.149020   -0.477339    0.164193    11.00000   -1.50000
H35C  2   -0.032550   -0.352073    0.241362    11.00000   -1.50000
AFIX   0
C37   1   -0.123616   -0.360162   -0.100706    11.00000    0.12669    0.48986 =
         0.37510    0.36759   -0.06099   -0.05590
AFIX 137
H37A  2   -0.206698   -0.412217   -0.155726    11.00000   -1.50000
H37B  2   -0.057805   -0.390942   -0.103223    11.00000   -1.50000
H37C  2   -0.092212   -0.273990   -0.105672    11.00000   -1.50000
AFIX   0
H3    2    0.546598   -0.246990    0.477919    11.00000    0.06968
HKLF    4


REM  shelxt_a.res in P-1
REM wR2 = 0.2179, GooF = S = 0.982, Restrained GooF = 0.982 for all data
REM R1 = 0.0698 for 3362 Fo > 4sig(Fo) and 0.1384 for all 6550 data
REM 422 parameters refined using 0 restraints

END

WGHT      0.1156      0.0000

REM Highest difference peak  0.380,  deepest hole -0.152,  1-sigma level  0.043
Q1    1  -0.1357 -0.3232 -0.0623  11.00000  0.05    0.38
Q2    1  -0.0853 -0.4304  0.0718  11.00000  0.05    0.28
Q3    1  -0.0166 -0.5460  0.1706  11.00000  0.05    0.24
Q4    1  -0.0383 -0.3179 -0.0019  11.00000  0.05    0.23
Q5    1   0.0674 -0.3248  0.0084  11.00000  0.05    0.21
;
_shelx_res_checksum              95313
